# Supplementary material for: Novel ABCD1 and MTHFSD Variants in Taiwanese Bipolar Disorder: A Genetic Association Study
Source: Medicina (Kaunas). 2025 Mar 11;61(3):486. doi: 10.3390/medicina61030486 (PMC11943623; doi:10.3390/medicina61030486)
Supplement: Supplementary file 1 [file medicina-61-00486-s001.zip]

Archive with 5 entries (5 files):
- Supplementary Figure S1.tif
- Supplementary Figure S2.tif
- Table S1.xlsx
- Table S2.xlsx
- Table S3.xlsx
