# Supplementary material for: Novel ABCD1 and MTHFSD Variants in Taiwanese Bipolar Disorder: A Genetic Association Study
Source: Medicina (Kaunas). 2025 Mar 11;61(3):486. doi: 10.3390/medicina61030486 (PMC11943623; doi:10.3390/medicina61030486)
Supplement: Supplementary file 1 [file medicina-61-00486-s001.zip › Table S1.xlsx]

## Sheet: proxy22908
RS_Number	Coord	Alleles	MAF	Distance	Dprime	R2	Correlated_Alleles	FORGEdb	Function
rs11156606	chrX:153006495	(A/C)	0.1022	0	1	1	A=A,C=C	7	NA
rs6643643	chrX:153006659	(A/G)	0.1022	164	1	1	A=A,C=G	7	NA
rs12012699	chrX:153007039	(A/G)	0.0413	544	1	0.3786	A=A,C=G	8	NA
rs4148036	chrX:153005903	(C/T)	0.0413	-592	1	0.3786	A=C,C=T	10	NA
rs374941233	chrX:153007292	(T/C)	0.0022	797	1	0.0191	NA	NA	NA
rs41314153	chrX:153005605	(G/A)	0.0543	-890	1	0.505	A=G,C=A	10	synonymous
.	chrX:153005536	(C/-)	0.0848	-959	1	0.0105	NA	NA	.
rs2266875	chrX:153008001	(G/A)	0.0413	1506	1	0.3786	A=G,C=A	6	NA
rs2266876	chrX:153008083	(A/G)	0.4283	1588	1	0.0852	NA	6	NA
rs2266874	chrX:153004815	(C/T)	0.0413	-1680	1	0.3786	A=C,C=T	4	NA
rs149987335	chrX:153008211	(A/G)	0.0217	1716	1	0.1953	A=A,C=G	5	NA
rs34097429	chrX:153004145	(C/A)	0.463	-2350	1	0.0981	NA	7	NA
rs73640819	chrX:153009797	(G/A)	0.0957	3302	1	0.9294	A=G,C=A	10	NA
rs1055847	chrX:153010083	(G/A)	0.4587	3588	1	0.0964	NA	10	NA
rs782243372	chrX:153002108	(G/A)	0.0022	-4387	1	0.0191	NA	NA	NA
rs200250434	chrX:153001551	(T/C)	0.0022	-4944	1	0.0191	NA	NA	NA
rs5987140	chrX:153000255	(T/C)	0.1	-6240	1	0.9764	A=T,C=C	7	NA
rs148139568	chrX:152998849	(T/C)	0.0065	-7646	1	0.0577	NA	6	NA
rs5987138	chrX:152998713	(C/T)	0.0413	-7782	1	0.3786	A=C,C=T	8	NA
rs781831985	chrX:152998420	(G/A)	0.0022	-8075	1	0.0191	NA	NA	NA
rs4148033	chrX:152997839	(G/A)	0.0413	-8656	1	0.3786	A=G,C=A	8	NA
rs7063261	chrX:152997448	(G/A)	0.0957	-9047	1	0.9294	A=G,C=A	9	NA
rs6571292	chrX:152997277	(G/A)	0.0957	-9218	1	0.9294	A=G,C=A	10	NA
rs181398431	chrX:153015719	(T/C)	0.0022	9224	1	0.0191	NA	6	NA
rs6571291	chrX:152997097	(C/T)	0.0957	-9398	1	0.9294	A=C,C=T	10	NA
rs185931852	chrX:152994833	(C/A)	0.0087	-11662	1	0.0771	NA	7	synonymous
rs2269365	chrX:152994677	(C/T)	0.0413	-11818	1	0.3786	A=C,C=T	8	NA
rs144810989	chrX:153019522	(C/T)	0.0413	13027	1	0.3786	A=C,C=T	2	NA
rs781972885	chrX:153020323	(G/A)	0.0022	13828	1	0.0191	NA	NA	NA
rs183786401	chrX:152992313	(C/G)	0.0413	-14182	1	0.3786	A=C,C=G	8	NA
rs371220078	chrX:153021348	(G/A)	0.0087	14853	1	0.0771	NA	NA	NA
rs782720024	chrX:152991157	(T/A)	0.0022	-15338	1	0.0191	NA	NA	missense
rs185703208	chrX:152990161	(T/G)	0.0413	-16334	1	0.3786	A=T,C=G	8	NA
rs4148029	chrX:152988564	(G/A)	0.0413	-17931	1	0.3786	A=G,C=A	9	NA
rs139540696	chrX:152987862	(A/G)	0.0043	-18633	1	0.0384	NA	6	NA
rs199676198	chrX:153025379	(AACAAAACAAAACAA/-)	0.0413	18884	1	0.3786	A=AACAAAACAAAACAA,C=-	NA	NA
rs148923076	chrX:153025609	(C/T)	0.0413	19114	1	0.3786	A=C,C=T	4	NA
rs868991827	chrX:152986890	(A/-)	0.113	-19605	1	0.0145	NA	NA	NA
rs782641780	chrX:152985839	(G/A)	0.0065	-20656	1	0.0577	NA	NA	NA
rs6643789	chrX:153027376	(C/A)	0.0152	20881	1	0.1358	A=C,C=A	6	NA
rs371467152	chrX:152985425	(A/G)	0.0022	-21070	1	0.0191	NA	NA	NA
rs782596630	chrX:152984834	(G/C)	0.0022	-21661	1	0.0191	NA	NA	NA
rs139603029	chrX:153028384	(G/A)	0.0022	21889	1	0.0191	NA	6	NA
rs2283750	chrX:153028665	(C/T)	0.0413	22170	1	0.3786	A=C,C=T	5	NA
rs148987431	chrX:153028918	(C/T)	0.0413	22423	1	0.3786	A=C,C=T	5	NA
rs2283751	chrX:153028965	(C/T)	0.0413	22470	1	0.3786	A=C,C=T	6	NA
rs782326857	chrX:153029183	(G/A)	0.0022	22688	1	0.0191	NA	NA	NA
rs17091291	chrX:153029281	(G/T)	0.0413	22786	1	0.3786	A=G,C=T	5	NA
rs782602239	chrX:152982883	(G/A)	0.0022	-23612	1	0.0191	NA	NA	NA
rs782661504	chrX:152981350	(C/T)	0.0022	-25145	1	0.0191	NA	NA	NA
rs145347500	chrX:153032146	(C/T)	0.0043	25651	1	0.0384	NA	8	NA
rs202061175	chrX:153032426	(C/T)	0.0022	25931	1	0.0191	NA	NA	synonymous
rs2266869	chrX:152978812	(A/G)	0.0413	-27683	1	0.3786	A=A,C=G	4	NA
rs150574350	chrX:153034587	(C/T)	0.0022	28092	1	0.0191	NA	7	NA
rs185139692	chrX:152977367	(A/G)	0.0413	-29128	1	0.3786	A=A,C=G	4	NA
rs73640826	chrX:153037842	(G/A)	0.0043	31347	1	0.0384	NA	8	NA
rs200294582	chrX:153038303	(T/G)	0.0022	31808	1	0.0191	NA	NA	NA
rs200208796	chrX:152974618	(CC/-)	0.1022	-31877	1	0.013	NA	NA	NA
rs201986561	chrX:152974616	(-/TGAGGT)	0.1022	-31879	1	0.013	NA	NA	NA
rs782738305	chrX:153039076	(G/A)	0.0022	32581	1	0.0191	NA	NA	missense
rs12009204	chrX:152973826	(T/C)	0.0413	-32669	1	0.3786	A=T,C=C	6	NA
rs782586367	chrX:153039379	(C/A)	0.0022	32884	1	0.0191	NA	NA	missense,synonymous
rs782410625	chrX:152973218	(G/A)	0.0022	-33277	1	0.0191	NA	NA	NA
rs190966434	chrX:152973122	(G/A)	0.0022	-33373	1	0.0191	NA	8	NA
rs201509597	chrX:153040411	(C/T)	0.0022	33916	1	0.0191	NA	NA	synonymous
rs199883006	chrX:153040884	(C/T)	0.0043	34389	1	0.0384	NA	NA	NA
rs782118476	chrX:153042042	(C/G)	0.0043	35547	1	0.0384	NA	NA	NA
rs781961323	chrX:153044390	(A/G)	0.0022	37895	1	0.0191	NA	NA	missense
rs199684483	chrX:152968553	(G/A)	0.0022	-37942	1	0.0191	NA	NA	NA
rs781841833	chrX:153046473	(C/T)	0.0022	39978	1	0.0191	NA	NA	NA
rs782188249	chrX:152966199	(T/C)	0.0022	-40296	1	0.0191	NA	NA	NA
rs782651757	chrX:152965319	(G/C)	0.0022	-41176	1	0.0191	NA	NA	NA
rs10284181	chrX:152965250	(A/C)	0.0413	-41245	1	0.3786	A=A,C=C	10	NA
rs782185180	chrX:153048804	(G/A)	0.0022	42309	1	0.0191	NA	NA	NA
rs558119345	chrX:152963991	(A/G)	0.0087	-42504	1	0.0771	NA	NA	NA
rs200177007	chrX:153049557	(G/A)	0.0022	43062	1	0.0191	NA	NA	missense
rs782067678	chrX:153050064	(C/T)	0.0022	43569	1	0.0191	NA	NA	NA
rs377515626	chrX:153050677	(C/T)	0.0022	44182	1	0.0191	NA	NA	NA
rs7890126	chrX:153051356	(C/T)	0.0022	44861	1	0.0191	NA	8	missense
rs145908010	chrX:152961232	(C/T)	0.0283	-45263	1	0.2556	A=C,C=T	6	NA
rs145024822	chrX:153051851	(C/T)	0.0022	45356	1	0.0191	NA	8	synonymous
rs201044530	chrX:152960269	(C/T)	0.0022	-46226	1	0.0191	NA	NA	missense,synonymous
rs782483108	chrX:153052734	(G/A)	0.0022	46239	1	0.0191	NA	NA	NA
rs193175235	chrX:152959554	(C/T)	0.0413	-46941	1	0.3786	A=C,C=T	8	NA
rs201555047	chrX:152959325	(G/A)	0.0022	-47170	1	0.0191	NA	NA	NA
rs141015652	chrX:152959230	(C/T)	0.0413	-47265	1	0.3786	A=C,C=T	8	NA
rs369677781	chrX:152959096	(T/C)	0.0022	-47399	1	0.0191	NA	NA	NA
.	chrX:152958193	(CT/-)	0.0022	-48302	1	0.0191	NA	NA	.
rs149691013	chrX:152958127	(A/G)	0.0413	-48368	1	0.3786	A=A,C=G	8	NA
rs202001051	chrX:153055322	(G/A)	0.0043	48827	1	0.0384	NA	NA	NA
rs201260657	chrX:152956862	(G/A)	0.0022	-49633	1	0.0191	NA	NA	synonymous
rs57134106	chrX:152969680	(T/C)	0.1065	-36815	0.9762	0.9096	A=T,C=C	8	NA
rs73633759	chrX:152969165	(A/G)	0.1065	-37330	0.9762	0.9096	A=A,C=G	7	NA
rs201893974	chrX:152982458	(-/CCT)	0.1	-24037	0.9758	0.9297	A=-,C=CCT	NA	NA
rs6643777	chrX:152985499	(G/A)	0.0587	-20996	0.9587	0.5037	A=G,C=A	8	NA
rs6643775	chrX:152982350	(C/T)	0.0587	-24145	0.9587	0.5037	A=C,C=T	6	NA
rs6643774	chrX:152981546	(G/A)	0.0587	-24949	0.9587	0.5037	A=G,C=A	10	NA
rs2266870	chrX:152980164	(T/C)	0.0587	-26331	0.9587	0.5037	A=T,C=C	6	NA
rs6643783	chrX:153010233	(G/A)	0.0565	3738	0.9572	0.4823	A=G,C=A	9	NA
rs6643785	chrX:153010377	(C/T)	0.0565	3882	0.9572	0.4823	A=C,C=T	10	NA
rs6643780	chrX:152995219	(G/A)	0.0565	-11276	0.9572	0.4823	A=G,C=A	7	NA
rs6643773	chrX:152975622	(C/T)	0.0565	-30873	0.9572	0.4823	A=C,C=T	8	NA
rs5986926	chrX:152989989	(G/C)	0.1043	-16506	0.9525	0.8862	A=G,C=C	10	NA
rs6643772	chrX:152972308	(A/G)	0.1043	-34187	0.9525	0.8862	A=A,C=G	8	NA
rs3216395	chrX:152972259	(-/T)	0.1043	-34236	0.9525	0.8862	A=-,C=T	NA	NA
rs5987133	chrX:152963583	(C/G)	0.1043	-42912	0.9525	0.8862	A=C,C=G	8	NA
rs377106947	chrX:152981458	(A/-)	0.113	-25037	0.952	0.8093	A=A,C=-	NA	NA
rs12006790	chrX:152991758	(C/G)	0.1	-14737	0.9516	0.8841	A=C,C=G	10	NA
rs5945159	chrX:153010609	(T/C)	0.4348	4114	0.9511	0.0792	NA	8	NA
rs5945345	chrX:153025222	(C/A)	0.4283	18727	0.9503	0.077	NA	4	NA
rs6643788	chrX:153010886	(G/A)	0.0478	4391	0.9494	0.3978	A=G,C=A	8	NA
rs5987134	chrX:152963657	(A/G)	0.1022	-42838	0.9289	0.8629	A=A,C=G	2	NA
rs6420805	chrX:152962673	(G/T)	0.1	-43822	0.9274	0.8397	A=G,C=T	9	NA
rs4148030	chrX:152990663	(C/T)	0.0609	-15832	0.9204	0.4825	A=C,C=T	10	NA
rs2266877	chrX:153034752	(C/T)	0.0848	28257	0.9143	0.6805	A=C,C=T	10	NA
rs762650	chrX:153045202	(A/G)	0.237	38707	0.9102	0.0293	NA	10	NA
rs6643784	chrX:153010267	(G/A)	0.4413	3772	0.9036	0.0734	NA	9	NA
rs11803	chrX:153010066	(C/T)	0.4391	3571	0.9031	0.0727	NA	NA	NA
rs6643782	chrX:153010224	(C/T)	0.437	3729	0.9026	0.072	NA	9	NA
rs11798373	chrX:153010690	(G/T)	0.437	4195	0.9026	0.072	NA	8	NA
rs2229539	chrX:153009197	(G/C)	0.4348	2702	0.9021	0.0712	NA	10	NA
rs782383059	chrX:152970566	(G/A)	0.0239	-35929	0.8987	0.1739	A=G,C=A	NA	NA
rs3788803	chrX:153054991	(C/T)	0.2065	48496	0.897	0.0238	NA	5	NA
rs17430	chrX:153056311	(-/AG)	0.2043	49816	0.8959	0.0235	NA	NA	NA
rs1981439	chrX:153047809	(A/G)	0.2022	41314	0.8948	0.0231	NA	10	NA
rs2314343	chrX:153048657	(A/C)	0.2022	42162	0.8948	0.0231	NA	NA	NA
rs4898441	chrX:153049345	(G/A)	0.2022	42850	0.8948	0.0231	NA	10	NA
rs4898442	chrX:153049354	(A/G)	0.2022	42859	0.8948	0.0231	NA	10	NA
rs2269366	chrX:153049739	(C/T)	0.2022	43244	0.8948	0.0231	NA	8	NA
rs556600983	chrX:153050158	(-/CCC)	0.2022	43663	0.8948	0.0231	NA	NA	NA
rs200567628	chrX:153050159	(-/T)	0.2022	43664	0.8948	0.0231	NA	NA	NA
rs200831546	chrX:153050160	(A/C)	0.2022	43665	0.8948	0.0231	NA	NA	NA
rs201480778	chrX:153050162	(A/C)	0.2022	43667	0.8948	0.0231	NA	NA	NA
rs199936564	chrX:153050163	(G/C)	0.2022	43668	0.8948	0.0231	NA	NA	NA
rs12558426	chrX:153053422	(C/T)	0.2022	46927	0.8948	0.0231	NA	8	NA
rs2071124	chrX:153055608	(C/T)	0.2022	49113	0.8948	0.0231	NA	10	NA
rs2269482	chrX:153052661	(A/G)	0.1913	46166	0.8888	0.0213	NA	6	NA
rs184707396	chrX:152989470	(C/A)	0.0652	-17025	0.8886	0.4841	A=C,C=A	10	NA
rs199815952	chrX:152989467	(-/TG)	0.0652	-17028	0.8886	0.4841	A=-,C=TG	NA	NA
rs6643642	chrX:152962101	(G/A)	0.0543	-44394	0.8663	0.379	A=G,C=A	8	NA
rs7876858	chrX:153021200	(G/A)	0.4587	14705	0.8608	0.0715	NA	5	NA
rs58399386	chrX:153021908	(G/A)	0.4587	15413	0.8608	0.0715	NA	4	NA
rs4898438	chrX:153027282	(C/G)	0.4587	20787	0.8608	0.0715	NA	7	NA
rs5945344	chrX:153023150	(C/T)	0.4565	16655	0.8602	0.0707	NA	7	NA
rs1410594092	chrX:153024140	(AAA/-)	0.4565	17645	0.8602	0.0707	NA	NA	NA
rs59873046	chrX:153025083	(A/C)	0.4565	18588	0.8602	0.0707	NA	4	NA
rs5987148	chrX:153025114	(G/A)	0.4565	18619	0.8602	0.0707	NA	5	NA
rs5987149	chrX:153026683	(C/T)	0.4565	20188	0.8602	0.0707	NA	7	NA
rs5945346	chrX:153027096	(C/G)	0.4565	20601	0.8602	0.0707	NA	7	NA
rs5987150	chrX:153028089	(G/C)	0.4522	21594	0.8588	0.0693	NA	8	NA
rs6643644	chrX:153037275	(C/T)	0.2804	30780	0.8483	0.0319	NA	8	NA
rs11156607	chrX:153037594	(C/G)	0.2783	31099	0.8471	0.0315	NA	8	NA
rs55810023	chrX:153020738	(T/A)	0.413	14243	0.8455	0.0572	NA	NA	NA
rs868975794	chrX:152965590	(G/-)	0.0152	-40905	0.8409	0.096	NA	NA	NA
rs2071121	chrX:153044369	(C/A)	0.263	37874	0.8382	0.0285	NA	10	NA
rs5987155	chrX:153041544	(T/C)	0.2609	35049	0.8369	0.0281	NA	8	missense
rs6643791	chrX:153039502	(G/C)	0.2587	33007	0.8355	0.0277	NA	8	missense
rs5945162	chrX:153041132	(C/T)	0.2587	34637	0.8355	0.0277	NA	10	NA
rs4898439	chrX:153027633	(A/C)	0.4609	21138	0.8153	0.0647	NA	6	NA
rs12689427	chrX:153026885	(C/T)	0.4587	20390	0.8145	0.064	NA	6	NA
rs2071028	chrX:152959078	(G/A)	0.1239	-47417	0.8057	0.5223	A=G,C=A	8	NA
rs6643764	chrX:152956663	(T/C)	0.1391	-49832	0.8023	0.4532	A=T,C=C	8	NA
rs56309715	chrX:153046758	(C/T)	0.0478	40263	0.7975	0.2807	A=C,C=T	8	synonymous
rs2266885	chrX:153038661	(G/C)	0.263	32166	0.7573	0.0233	NA	7	NA
rs782795723	chrX:153042044	(A/G)	0.0152	35549	0.6818	0.0631	NA	NA	NA
rs72198906	chrX:153053698	(-/G)	0.1652	47203	0.6687	0.2571	A=G,C=-	NA	NA
rs2266883	chrX:153037999	(G/C)	0.1739	31504	0.6652	0.2392	A=G,C=C	8	NA
rs2266882	chrX:153037808	(G/A)	0.1848	31313	0.6607	0.2192	A=G,C=A	8	NA
rs916001	chrX:153048403	(T/C)	0.15	41908	0.6496	0.2721	A=C,C=T	8	NA
rs1894294	chrX:153042237	(G/A)	0.163	35742	0.6441	0.2424	A=G,C=A	8	NA
rs3969088	chrX:153049389	(A/G)	0.163	42894	0.6441	0.2424	A=G,C=A	10	NA
rs4898444	chrX:153049535	(A/G)	0.163	43040	0.6441	0.2424	A=G,C=A	10	synonymous
rs34966902	chrX:153042419	(G/A)	0.1652	35924	0.6432	0.2379	A=G,C=A	10	synonymous
rs2266879	chrX:153035798	(G/A)	0.1043	29303	0.6199	0.3754	A=G,C=A	8	missense
rs61226365	chrX:153046276	(T/-)	0.1609	39781	0.6197	0.2279	A=T,C=-	NA	NA
rs762651	chrX:153045438	(G/A)	0.4043	38943	0.6071	0.0618	NA	9	NA
rs762652	chrX:153045812	(C/T)	0.4065	39317	0.6056	0.0609	NA	9	NA
rs2266880	chrX:153036884	(C/T)	0.4261	30389	0.5922	0.0538	NA	8	NA
rs2266884	chrX:153038101	(G/C)	0.4304	31606	0.5891	0.0523	NA	7	NA
rs58111377	chrX:153044806	(G/A)	0.4304	38311	0.5891	0.0523	NA	6	NA
rs2266881	chrX:153037779	(G/A)	0.437	31284	0.5843	0.0501	NA	8	NA
rs7052332	chrX:153049391	(A/G)	0.3652	42896	0.5643	0.063	NA	10	NA
rs5945164	chrX:153050047	(C/G)	0.3652	43552	0.5643	0.063	NA	7	NA
rs1802092	chrX:153050984	(G/A)	0.3652	44489	0.5643	0.063	NA	10	NA
rs2071122	chrX:153051907	(G/A)	0.3652	45412	0.5643	0.063	NA	10	NA
rs2071123	chrX:153052649	(C/A)	0.3652	46154	0.5643	0.063	NA	6	NA
rs6643790	chrX:153037172	(G/A)	0.4217	30677	0.5217	0.0425	NA	7	NA
rs6643770	chrX:152966942	(A/G)	0.1	-39553	0.5157	0.2597	A=A,C=G	6	NA
rs6643767	chrX:152964633	(T/C)	0.1065	-41862	0.4999	0.2386	A=T,C=C	8	NA
rs6643768	chrX:152965476	(A/T)	0.1	-41019	0.4915	0.2359	A=A,C=T	10	NA
rs6571290	chrX:152960876	(G/C)	0.0848	-45619	0.4574	0.1703	A=G,C=C	7	NA
rs41302172	chrX:152959128	(A/G)	0.0935	-47367	0.4042	0.1481	A=A,C=G	8	NA
rs199498083	chrX:152957656	(-/A)	0.0935	-48839	0.4042	0.1481	A=-,C=A	NA	NA
rs5945342	chrX:153010484	(G/A)	0.4696	3989	0.3203	0.0103	NA	NA	NA
rs4532754	chrX:152961140	(A/G)	0.1522	-45355	0.2973	0.0561	NA	6	NA
rs76571415	chrX:152975821	(G/C)	0.0826	-30674	0.1793	0.0254	NA	NA	NA
