# Supplementary material for: Novel ABCD1 and MTHFSD Variants in Taiwanese Bipolar Disorder: A Genetic Association Study
Source: Medicina (Kaunas). 2025 Mar 11;61(3):486. doi: 10.3390/medicina61030486 (PMC11943623; doi:10.3390/medicina61030486)
Supplement: Supplementary file 1 [file medicina-61-00486-s001.zip › Table S2.xlsx]

## Sheet: proxy22908
RS_Number	Coord	Alleles	MAF	Distance	Dprime	R2	Correlated_Alleles	FORGEdb	Function
rs74792087	chr16:86048487	(C/T)	0.015	-493644	0.3506	0.011	NA	6	NA
rs139189965	chr16:86054277	(C/T)	0.0282	-487854	0.2436	0.0102	NA	4	NA
rs185978952	chr16:86071049	(G/A)	0.0033	-471082	1	0.0197	NA	4	NA
rs59453775	chr16:86071232	(T/G)	0.005	-470899	0.6104	0.011	NA	NA	NA
rs538698221	chr16:86071474	(T/A)	0.0033	-470657	1	0.0197	NA	NA	NA
rs9922151	chr16:86071476	(G/A)	0.005	-470655	0.6104	0.011	NA	6	NA
rs187901894	chr16:86079434	(G/A)	0.005	-462697	0.6104	0.011	NA	5	NA
rs147020518	chr16:86108007	(C/T)	0.3621	-434124	0.1891	0.0106	NA	NA	NA
rs9930030	chr16:86117064	(G/T)	0.397	-425067	0.1994	0.0102	NA	6	NA
rs60449112	chr16:86119470	(G/C)	0.3754	-422661	0.1903	0.0102	NA	NA	NA
rs58194079	chr16:86119530	(G/C)	0.2508	-422601	0.1408	0.01	NA	4	NA
rs61521583	chr16:86119550	(T/A)	0.2508	-422581	0.1408	0.01	NA	NA	NA
.	chr16:86119551	(G/-)	0.2508	-422580	0.1408	0.01	NA	NA	.
rs57368962	chr16:86119552	(G/T)	0.2508	-422579	0.1408	0.01	NA	NA	NA
rs9925423	chr16:86122536	(C/G)	0.0066	-419595	0.7078	0.0198	NA	4	NA
rs552117841	chr16:86131533	(G/A)	0.0033	-410598	1	0.0197	NA	NA	NA
rs150122208	chr16:86132265	(G/A)	0.0133	-409866	0.4155	0.0138	NA	2	NA
rs375046389	chr16:86157837	(G/T)	0.0033	-384294	1	0.0197	NA	NA	NA
rs117408285	chr16:86178000	(C/A)	0.005	-364131	0.6104	0.011	NA	3	NA
rs151097891	chr16:86182186	(G/A)	0.0399	-359945	0.2207	0.012	NA	5	NA
rs118063101	chr16:86183520	(C/T)	0.01	-358611	0.6104	0.0222	NA	4	NA
rs376541166	chr16:86197850	(G/T)	0.005	-344281	0.6104	0.011	NA	NA	NA
rs9938195	chr16:86215879	(A/C)	0.0548	-326252	0.2207	0.0167	NA	6	NA
rs180745324	chr16:86242895	(C/T)	0.0033	-299236	1	0.0197	NA	5	NA
rs186027315	chr16:86248780	(C/A)	0.0083	-293351	0.5324	0.0141	NA	5	NA
rs190339918	chr16:86249040	(G/C)	0.0033	-293091	1	0.0197	NA	6	NA
rs59827340	chr16:86292047	(A/-)	0.01	-250084	0.4155	0.0103	NA	NA	NA
rs370081653	chr16:86341069	(C/G)	0.01	-201062	0.4155	0.0103	NA	NA	NA
rs371050610	chr16:86341240	(C/T)	0.01	-200891	0.4155	0.0103	NA	NA	NA
rs573558626	chr16:86345845	(C/T)	0.01	-196286	0.4155	0.0103	NA	NA	NA
.	chr16:86349752	(CTG/-)	0.0083	-192379	0.7662	0.0291	NA	NA	.
rs62052931	chr16:86362770	(G/C)	0.01	-179361	0.4155	0.0103	NA	NA	NA
rs35872910	chr16:86365223	(A/C)	0.1312	-176908	0.6496	0.0108	NA	6	NA
rs12932235	chr16:86365304	(A/C)	0.1312	-176827	0.6496	0.0108	NA	5	NA
rs17177967	chr16:86366175	(G/C)	0.1296	-175956	0.6452	0.0105	NA	NA	NA
rs10048142	chr16:86366200	(G/A)	0.1296	-175931	0.6452	0.0105	NA	4	NA
rs10048143	chr16:86366276	(G/A)	0.1296	-175855	0.6452	0.0105	NA	4	NA
rs1907401787	chr16:86366305	(AGAGG/-)	0.1279	-175826	0.6405	0.0102	NA	NA	NA
rs55698758	chr16:86366316	(C/T)	0.1279	-175815	0.6405	0.0102	NA	NA	NA
rs3103631	chr16:86366326	(G/A)	0.1346	-175805	0.6583	0.0114	NA	5	NA
rs377136140	chr16:86366818	(T/G)	0.01	-175313	0.4155	0.0103	NA	NA	NA
rs56281435	chr16:86368026	(C/T)	0.1279	-174105	0.6405	0.0102	NA	6	NA
rs56412308	chr16:86368124	(A/C)	0.1279	-174007	0.6405	0.0102	NA	5	NA
rs75000819	chr16:86368207	(G/A)	0.1279	-173924	0.6405	0.0102	NA	5	NA
rs71390818	chr16:86368240	(C/G)	0.1279	-173891	0.6405	0.0102	NA	6	NA
rs55835002	chr16:86368257	(T/G)	0.1279	-173874	0.6405	0.0102	NA	5	NA
rs75676636	chr16:86368481	(C/T)	0.1279	-173650	0.6405	0.0102	NA	5	NA
rs77788482	chr16:86368690	(C/A)	0.1279	-173441	0.6405	0.0102	NA	5	NA
rs16940981	chr16:86368822	(C/T)	0.1279	-173309	0.6405	0.0102	NA	5	NA
rs967109849	chr16:86368848	(-/AACAC)	0.1279	-173283	0.6405	0.0102	NA	NA	NA
rs76939507	chr16:86369252	(C/T)	0.1279	-172879	0.6405	0.0102	NA	6	NA
rs151298925	chr16:86369442	(G/A)	0.0249	-172689	0.2986	0.0135	NA	5	NA
rs74422973	chr16:86369660	(G/A)	0.1279	-172471	0.6405	0.0102	NA	6	NA
rs75395373	chr16:86369669	(T/A)	0.1279	-172462	0.6405	0.0102	NA	5	NA
rs12918140	chr16:86370215	(G/C)	0.1296	-171916	0.6452	0.0105	NA	5	NA
rs79174482	chr16:86371658	(G/A)	0.1246	-170473	0.7232	0.0126	NA	6	NA
rs16941000	chr16:86372387	(G/A)	0.1246	-169744	0.7232	0.0126	NA	NA	NA
rs4843934	chr16:86374238	(C/T)	0.1246	-167893	0.7232	0.0126	NA	6	NA
rs4843935	chr16:86374623	(C/T)	0.1246	-167508	0.7232	0.0126	NA	6	NA
.	chr16:86375457	(T/-)	0.1229	-166674	0.7195	0.0123	NA	NA	.
rs60116328	chr16:86375703	(T/A)	0.1213	-166428	0.7156	0.0119	NA	NA	NA
rs4843937	chr16:86376145	(A/G)	0.1246	-165986	0.7232	0.0126	NA	4	NA
rs4843366	chr16:86376195	(A/C)	0.1246	-165936	0.7232	0.0126	NA	4	NA
rs4843938	chr16:86376498	(G/A)	0.1246	-165633	0.7232	0.0126	NA	4	NA
rs59805767	chr16:86376710	(G/C)	0.1262	-165421	0.7269	0.0129	NA	NA	NA
rs16944696	chr16:86376824	(C/T)	0.1262	-165307	0.7269	0.0129	NA	NA	NA
rs71390821	chr16:86378181	(C/T)	0.1262	-163950	0.7269	0.0129	NA	6	NA
rs17264502	chr16:86378334	(T/C)	0.1262	-163797	0.7269	0.0129	NA	5	NA
rs79183032	chr16:86392024	(C/T)	0.0033	-150107	1	0.0197	NA	NA	NA
rs71390824	chr16:86395632	(T/C)	0.0116	-146499	0.499	0.0173	NA	8	NA
rs183742158	chr16:86401458	(T/G)	0.0033	-140673	1	0.0197	NA	5	NA
rs994197324	chr16:86401516	(G/-)	0.015	-140615	0.3506	0.011	NA	NA	NA
rs111875646	chr16:86402920	(C/A)	0.015	-139211	0.3506	0.011	NA	6	NA
rs188640560	chr16:86405663	(G/A)	0.015	-136468	0.4805	0.0207	NA	5	NA
rs76258906	chr16:86409258	(C/G)	0.0515	-132873	0.2081	0.0139	NA	5	NA
rs190036650	chr16:86414454	(C/T)	0.0033	-127677	1	0.0197	NA	3	NA
rs372068516	chr16:86415767	(T/C)	0.01	-126364	0.4155	0.0103	NA	NA	NA
rs544694931	chr16:86421463	(T/G)	0.0033	-120668	1	0.0197	NA	NA	NA
rs112036230	chr16:86432294	(C/A)	0.1445	-109837	0.6023	0.0104	NA	6	NA
rs73264623	chr16:86432467	(C/T)	0.1445	-109664	0.6023	0.0104	NA	5	NA
rs62051902	chr16:86443555	(A/C)	0.4302	-98576	0.3321	0.0141	NA	NA	NA
rs368729472	chr16:86444929	(G/T)	0.0066	-97202	0.7078	0.0198	NA	NA	NA
rs61029639	chr16:86445090	(C/T)	0.2259	-97041	0.5421	0.0145	NA	NA	NA
rs6540296	chr16:86451715	(G/T)	0.4518	-90416	0.2242	0.0103	NA	4	NA
rs58050609	chr16:86453207	(G/A)	0.3937	-88924	0.2607	0.0177	NA	NA	NA
rs73266709	chr16:86453722	(C/T)	0.186	-88409	0.5675	0.0124	NA	6	NA
rs4843377	chr16:86454672	(G/A)	0.3223	-87459	0.2199	0.0172	NA	8	NA
rs183490473	chr16:86455937	(C/G)	0.01	-86194	0.6104	0.0222	NA	8	NA
rs77031006	chr16:86456101	(C/T)	0.0282	-86030	0.2436	0.0102	NA	4	NA
rs181382950	chr16:86459080	(A/T)	0.01	-83051	0.6104	0.0222	NA	4	NA
rs62051929	chr16:86459084	(G/C)	0.0748	-83047	1	0.0136	NA	NA	NA
rs4077639	chr16:86460329	(A/G)	0.0714	-81802	0.1845	0.0155	NA	4	NA
rs62051935	chr16:86462256	(G/A)	0.2159	-79875	0.4677	0.0102	NA	6	NA
rs62051936	chr16:86462906	(A/C)	0.2641	-79225	0.4343	0.0114	NA	8	NA
rs62051937	chr16:86462921	(G/C)	0.2625	-79210	0.4307	0.0112	NA	8	NA
rs75674036	chr16:86464055	(C/A)	0.1944	-78076	0.1297	0.0118	NA	6	NA
rs117337837	chr16:86464815	(C/G)	0.015	-77316	0.6104	0.0335	NA	4	NA
rs11117505	chr16:86467645	(T/G)	0.0714	-74486	0.1573	0.0113	NA	7	NA
rs60528675	chr16:86469094	(C/G)	0.3638	-73037	0.2051	0.0124	NA	NA	NA
rs531251697	chr16:86470518	(G/T)	0.01	-71613	0.4155	0.0103	NA	NA	NA
rs34108883	chr16:86471052	(C/A)	0.2176	-71079	0.5246	0.0129	NA	8	NA
.	chr16:86471081	(-/T)	0.2176	-71050	0.5246	0.0129	NA	NA	.
rs4843963	chr16:86474677	(T/A)	0.4767	-67454	0.2971	0.0164	NA	5	NA
rs55721508	chr16:86474740	(C/T)	0.2126	-67391	0.5135	0.012	NA	4	NA
rs55850933	chr16:86474980	(C/T)	0.2126	-67151	0.5135	0.012	NA	8	NA
rs114656690	chr16:86478103	(-/TGTCAAGTGAGGAC)	0.2508	-64028	0.5876	0.0195	NA	NA	NA
rs61283212	chr16:86478309	(T/C)	0.2209	-63822	0.5318	0.0135	NA	NA	NA
rs8054409	chr16:86478618	(C/T)	0.4635	-63513	0.2808	0.0115	NA	4	NA
rs60505957	chr16:86478888	(G/A)	0.2259	-63243	0.5421	0.0145	NA	NA	NA
rs7185130	chr16:86481163	(G/C)	0.3754	-60968	0.1903	0.0102	NA	8	NA
rs889592	chr16:86485650	(T/C)	0.2226	-56481	0.5353	0.0139	NA	7	NA
rs6540305	chr16:86486630	(A/G)	0.3272	-55501	0.5434	0.0243	NA	6	NA
rs17190243	chr16:86486868	(G/A)	0.0963	-55263	0.1334	0.0112	NA	NA	NA
rs1645987	chr16:86487048	(A/C)	0.1993	-55083	0.153	0.0159	NA	NA	NA
rs11643283	chr16:86487181	(G/A)	0.0963	-54950	0.1334	0.0112	NA	7	NA
rs72818103	chr16:86487348	(G/A)	0.0963	-54783	0.1334	0.0112	NA	6	NA
rs57485529	chr16:86490121	(A/G)	0.2259	-52010	0.5421	0.0145	NA	NA	NA
rs776000	chr16:86490601	(A/G)	0.2226	-51530	0.5353	0.0139	NA	NA	NA
rs1618148	chr16:86491454	(C/T)	0.2259	-50677	0.5421	0.0145	NA	NA	NA
rs59292135	chr16:86492149	(A/T)	0.2259	-49982	0.5421	0.0145	NA	NA	NA
rs39523	chr16:86492563	(A/G)	0.2259	-49568	0.5421	0.0145	NA	7	NA
rs1687634	chr16:86493779	(G/A)	0.2791	-48352	0.5057	0.0167	NA	NA	NA
rs58378286	chr16:86495854	(C/T)	0.4734	-46277	0.2578	0.0125	NA	NA	NA
rs40548	chr16:86496543	(T/G)	0.2591	-45588	0.4677	0.0129	NA	8	NA
rs66531881	chr16:86496733	(C/T)	0.4502	-45398	0.4383	0.0266	NA	4	NA
rs4843968	chr16:86497865	(G/A)	0.49	-44266	0.3013	0.016	NA	9	NA
rs4843969	chr16:86497996	(G/T)	0.4801	-44135	0.2926	0.0157	NA	8	NA
rs79551671	chr16:86498487	(C/T)	0.015	-43644	0.7402	0.0492	NA	8	NA
rs9937070	chr16:86498586	(A/G)	0.4767	-43545	0.2971	0.0164	NA	10	NA
rs72628292	chr16:86498886	(G/C)	0.4485	-43245	0.4618	0.0293	NA	10	NA
rs1862786	chr16:86499966	(G/C)	0.4801	-42165	0.2926	0.0157	NA	6	NA
rs257695	chr16:86501257	(G/T)	0.1678	-40874	0.726	0.0179	NA	7	NA
rs1045270612	chr16:86501797	(T/-)	0.1595	-40334	0.7117	0.0162	NA	NA	NA
rs1169643	chr16:86502506	(G/A)	0.2276	-39625	0.4949	0.0122	NA	6	NA
rs3096354	chr16:86503012	(C/T)	0.2043	-39119	0.6062	0.0159	NA	7	NA
rs3096355	chr16:86503017	(C/T)	0.1545	-39114	0.7024	0.0152	NA	7	NA
rs1010936306	chr16:86503362	(A/-)	0.1561	-38769	0.7056	0.0156	NA	NA	NA
rs58323722	chr16:86503363	(A/C)	0.1561	-38768	0.7056	0.0156	NA	NA	NA
rs1597287852	chr16:86503833	(TTTTTC/-)	0.2176	-38298	0.4718	0.0105	NA	NA	NA
rs1000084247	chr16:86503834	(TTTTC/-)	0.2176	-38297	0.4718	0.0105	NA	NA	NA
.	chr16:86503838	(CTTTTA/-)	0.2176	-38293	0.4718	0.0105	NA	NA	.
rs1687671	chr16:86504405	(G/A)	0.206	-37726	0.6094	0.0163	NA	NA	NA
rs7190265	chr16:86505154	(T/C)	0.495	-36977	0.3266	0.0177	NA	7	NA
rs58662679	chr16:86505401	(A/T)	0.4817	-36730	0.308	0.0149	NA	NA	NA
rs12599046	chr16:86507268	(G/C)	0.4618	-34863	0.3528	0.018	NA	10	NA
rs150630839	chr16:86507838	(G/A)	0.0166	-34293	0.6493	0.0422	NA	7	NA
rs3812976	chr16:86509239	(A/G)	0.1412	-32892	0.6744	0.0126	NA	9	NA
rs1567509842	chr16:86509320	(TGTT/-)	0.1429	-32811	0.6782	0.0129	NA	NA	NA
rs1364225	chr16:86509420	(C/G)	0.1429	-32711	0.6782	0.0129	NA	10	NA
rs1424019	chr16:86509435	(A/G)	0.1429	-32696	0.6782	0.0129	NA	9	NA
rs1364224	chr16:86509796	(A/G)	0.1429	-32335	0.7586	0.0162	NA	10	NA
rs60921232	chr16:86509800	(A/C)	0.1412	-32331	0.7558	0.0159	NA	NA	NA
rs4843382	chr16:86510208	(T/C)	0.1412	-31923	0.7558	0.0159	NA	10	NA
rs77626209	chr16:86510441	(C/A)	0.1412	-31690	0.7558	0.0159	NA	10	NA
rs59332402	chr16:86512539	(C/T)	0.2924	-29592	0.5675	0.0225	NA	NA	NA
rs60565628	chr16:86512567	(G/A)	0.2276	-29564	0.5454	0.0148	NA	NA	NA
rs546860918	chr16:86512589	(A/G)	0.0033	-29542	1	0.0197	NA	NA	NA
rs80321560	chr16:86513183	(A/G)	0.0216	-28948	0.2807	0.0103	NA	7	NA
rs58557724	chr16:86513281	(T/C)	0.1262	-28850	0.7269	0.0129	NA	NA	NA
rs74657925	chr16:86513457	(G/A)	0.1262	-28674	0.2771	0.0657	NA	8	NA
rs1064259	chr16:86513749	(A/G)	0.1229	-28382	0.7195	0.0123	NA	9	NA
rs1234243942	chr16:86514249	(T/-)	0.1279	-27882	0.7304	0.0132	NA	NA	NA
rs74904557	chr16:86516737	(C/A)	0.1146	-25394	0.6992	0.0107	NA	6	NA
rs11860063	chr16:86518955	(A/G)	0.2525	-23176	0.5448	0.0169	NA	6	NA
rs16941405	chr16:86519371	(G/C)	0.1445	-22760	0.6819	0.0133	NA	5	NA
rs66463231	chr16:86519719	(G/T)	0.2791	-22412	0.6705	0.0294	NA	8	NA
rs11862197	chr16:86520180	(A/G)	0.0449	-21951	0.3073	0.0262	NA	7	NA
rs72818139	chr16:86520532	(A/G)	0.0449	-21599	0.3073	0.0262	NA	6	NA
rs117211408	chr16:86520846	(C/T)	0.0183	-21285	0.3624	0.0145	NA	4	NA
rs142614472	chr16:86521725	(C/T)	0.0133	-20406	0.7078	0.0399	NA	6	NA
rs6539951	chr16:86521977	(T/C)	0.1047	-20154	0.1279	0.0113	NA	7	NA
rs57946391	chr16:86522707	(T/C)	0.3937	-19424	0.9708	0.1034	C=C,T=T	NA	NA
rs28561437	chr16:86522929	(A/G)	0.1578	-19202	0.9591	0.8292	C=A,T=G	6	NA
rs12920306	chr16:86522952	(G/T)	0.3472	-19179	1	0.0898	NA	6	NA
rs117144121	chr16:86523112	(G/T)	0.0199	-19019	1	0.1204	C=G,T=T	6	NA
rs74633463	chr16:86523157	(A/T)	0.0797	-18974	0.8539	0.374	C=A,T=T	6	NA
rs12925640	chr16:86523341	(C/G)	0.3588	-18790	0.968	0.0886	NA	6	NA
rs56430572	chr16:86523387	(G/C)	0.3588	-18744	0.968	0.0886	NA	NA	NA
rs12926379	chr16:86523458	(A/G)	0.3588	-18673	0.968	0.0886	NA	7	NA
rs12925008	chr16:86523575	(G/A)	0.3588	-18556	0.968	0.0886	NA	8	NA
rs12926081	chr16:86523585	(C/T)	0.3588	-18546	0.968	0.0886	NA	8	NA
rs17191644	chr16:86523733	(C/T)	0.3588	-18398	0.968	0.0886	NA	NA	NA
rs1597296440	chr16:86523760	(-/A)	0.1495	-18371	0.973	0.9098	C=-,T=A	NA	NA
rs9935390	chr16:86523810	(G/A)	0.3605	-18321	0.9681	0.0892	NA	6	NA
rs9928363	chr16:86523927	(T/C)	0.3588	-18204	0.968	0.0886	NA	8	NA
rs56901725	chr16:86523932	(G/C)	0.3588	-18199	0.968	0.0886	NA	NA	NA
rs56636992	chr16:86523978	(G/T)	0.3571	-18153	0.9678	0.0879	NA	NA	NA
.	chr16:86523998	(AG/-)	0.1412	-18133	0.9725	0.9204	C=AG,T=-	NA	.
.	chr16:86524027	(AGA/-)	0.3571	-18104	0.9678	0.0879	NA	NA	.
rs9936217	chr16:86524039	(C/G)	0.4983	-18092	0.9313	0.1475	C=C,T=G	NA	NA
rs11644394	chr16:86524361	(T/C)	0.3571	-17770	0.9678	0.0879	NA	6	NA
rs11644422	chr16:86524407	(T/C)	0.3571	-17724	0.9678	0.0879	NA	7	NA
rs59290224	chr16:86524458	(G/A)	0.1429	-17673	0.9728	0.9337	C=G,T=A	NA	NA
rs17191728	chr16:86524546	(G/T)	0.3571	-17585	1	0.0939	NA	NA	NA
rs55914046	chr16:86524585	(A/G)	0.1429	-17546	0.9728	0.9337	C=A,T=G	8	NA
rs8057737	chr16:86524590	(G/A)	0.3571	-17541	1	0.0939	NA	8	NA
rs8064022	chr16:86524646	(T/G)	0.3571	-17485	1	0.0939	NA	4	NA
rs8057945	chr16:86524723	(G/T)	0.3571	-17408	1	0.0939	NA	4	NA
rs8058120	chr16:86524780	(G/A)	0.3571	-17351	1	0.0939	NA	5	NA
rs8058167	chr16:86524856	(G/C)	0.3571	-17275	1	0.0939	NA	5	NA
rs8058173	chr16:86524866	(G/A)	0.3571	-17265	1	0.0939	NA	5	NA
rs8059599	chr16:86524928	(C/T)	0.3588	-17203	1	0.0945	NA	7	NA
rs9933503	chr16:86525173	(T/C)	0.3571	-16958	1	0.0939	NA	4	NA
rs9746320	chr16:86525274	(T/C)	0.3571	-16857	1	0.0939	NA	5	NA
rs112640143	chr16:86525295	(C/T)	0.1429	-16836	0.9728	0.9337	C=C,T=T	5	NA
rs878524	chr16:86525385	(G/A)	0.3571	-16746	1	0.0939	NA	4	NA
rs528994875	chr16:86525392	(G/T)	0.0033	-16739	1	0.0197	NA	NA	NA
rs2002900	chr16:86525447	(A/G)	0.3571	-16684	1	0.0939	NA	6	NA
rs52817791	chr16:86525714	(C/T)	0.1495	-16417	1	0.0297	NA	NA	NA
rs12935583	chr16:86525784	(G/A)	0.3571	-16347	1	0.0939	NA	7	NA
rs12711456	chr16:86525835	(C/T)	0.3571	-16296	1	0.0939	NA	8	NA
rs58159016	chr16:86525931	(C/T)	0.1395	-16200	1	0.9599	C=C,T=T	8	NA
rs16964180	chr16:86525932	(G/A)	0.3571	-16199	1	0.0939	NA	NA	NA
rs56394246	chr16:86526113	(C/T)	0.1395	-16018	1	0.9599	C=C,T=T	5	NA
rs62053588	chr16:86526129	(T/A)	0.3538	-16002	1	0.0925	NA	5	NA
rs35141429	chr16:86526134	(A/G)	0.3538	-15997	1	0.0925	NA	5	NA
rs52790129	chr16:86526211	(C/T)	0.3538	-15920	1	0.0925	NA	NA	NA
rs62053590	chr16:86526255	(T/A)	0.3538	-15876	1	0.0925	NA	7	NA
rs1969762711	chr16:86526291	(TAAAA/-)	0.3522	-15840	1	0.0918	NA	NA	NA
rs71281527	chr16:86526314	(C/A)	0.3522	-15817	1	0.0918	NA	NA	NA
rs76712943	chr16:86526325	(A/C)	0.3522	-15806	1	0.0918	NA	NA	NA
rs62053591	chr16:86526329	(G/A)	0.3522	-15802	1	0.0918	NA	NA	NA
rs74502137	chr16:86526334	(T/C)	0.3522	-15797	1	0.0918	NA	NA	NA
rs56202907	chr16:86526441	(G/A)	0.1395	-15690	1	0.9599	C=G,T=A	8	NA
rs16941410	chr16:86526774	(T/C)	0.1395	-15357	1	0.9599	C=T,T=C	7	NA
rs890099850	chr16:86526928	(T/-)	0.3605	-15203	1	0.0952	NA	NA	NA
rs867281948	chr16:86527042	(T/-)	0.4917	-15089	1	0.1746	C=T,T=-	NA	NA
rs60238592	chr16:86527128	(G/A)	0.1395	-15003	1	0.9599	C=G,T=A	6	NA
rs9939348	chr16:86527254	(T/C)	0.3605	-14877	1	0.0952	NA	6	NA
rs57588910	chr16:86527278	(A/G)	0.3605	-14853	1	0.0952	NA	NA	NA
rs57886035	chr16:86527279	(T/C)	0.3605	-14852	1	0.0952	NA	NA	NA
rs9937249	chr16:86527295	(A/C)	0.3605	-14836	1	0.0952	NA	5	NA
rs58192362	chr16:86527339	(C/A)	0.4967	-14792	0.9306	0.1444	C=C,T=A	NA	NA
rs372761869	chr16:86527577	(G/A)	0.01	-14554	1	0.0596	NA	NA	NA
rs17192243	chr16:86527683	(A/C)	0.3638	-14448	1	0.0966	NA	NA	NA
rs9939936	chr16:86527875	(T/G)	0.3638	-14256	1	0.0966	NA	6	NA
rs34330916	chr16:86527988	(G/A)	0.1412	-14143	1	0.9732	C=G,T=A	7	NA
rs9940025	chr16:86527996	(T/C)	0.3638	-14135	1	0.0966	NA	8	NA
rs9939944	chr16:86528090	(A/T)	0.3638	-14041	1	0.0966	NA	6	NA
rs56713942	chr16:86528307	(A/G)	0.3638	-13824	1	0.0966	NA	NA	NA
rs67731558	chr16:86528347	(G/A)	0.1362	-13784	1	0.9335	C=G,T=A	NA	NA
rs7204570	chr16:86528540	(A/C)	0.3638	-13591	1	0.0966	NA	8	NA
rs79136614	chr16:86528634	(G/A)	0.0598	-13497	1	0.0107	NA	6	NA
rs4843979	chr16:86528861	(C/T)	0.4834	-13270	0.9555	0.1648	C=C,T=T	7	NA
rs147251621	chr16:86529453	(G/A)	0.0681	-12678	1	0.4326	C=G,T=A	8	NA
rs57022890	chr16:86529825	(C/G)	0.3439	-12306	1	0.0885	NA	NA	NA
rs56050381	chr16:86529841	(G/A)	0.3488	-12290	1	0.0905	NA	6	NA
rs57802394	chr16:86529970	(T/C)	0.4917	-12161	0.9548	0.1592	C=T,T=C	NA	NA
rs59769981	chr16:86530288	(C/T)	0.1445	-11843	1	1	C=C,T=T	NA	NA
rs1046991	chr16:86530661	(A/T)	0.3555	-11470	1	0.0932	NA	8	NA
rs59628131	chr16:86530758	(A/G)	0.1528	-11373	1	0.9365	C=A,T=G	NA	NA
rs1046200	chr16:86531065	(G/T)	0.4917	-11066	1	0.1746	C=G,T=T	9	NA
rs59388453	chr16:86531880	(T/C)	0.485	-10251	1	0.1591	C=T,T=C	NA	NA
rs56017283	chr16:86531931	(C/G)	0.1495	-10200	1	0.961	C=C,T=G	7	NA
rs60792374	chr16:86532220	(C/G)	0.1429	-9911	1	0.0282	NA	NA	missense
rs3751802	chr16:86532276	(G/C)	0.3555	-9855	1	0.0932	NA	8	missense
rs3751801	chr16:86532433	(C/T)	0.1445	-9698	1	1	C=C,T=T	8	missense
rs3751800	chr16:86532436	(G/A)	0.1429	-9695	1	0.9866	C=G,T=A	8	missense
rs60497062	chr16:86532943	(A/G)	0.1429	-9188	1	0.0282	NA	NA	NA
rs3751799	chr16:86533658	(A/C)	0.3605	-8473	1	0.0952	NA	NA	NA
rs58665827	chr16:86533664	(G/A)	0.1429	-8467	1	0.0282	NA	NA	NA
rs3751797	chr16:86533886	(A/T)	0.4967	-8245	1	0.1667	C=A,T=T	6	NA
rs60360868	chr16:86534323	(G/A)	0.1445	-7808	1	1	C=G,T=A	NA	NA
rs147826975	chr16:86534384	(C/T)	0.0133	-7747	1	0.0797	NA	5	NA
rs3950702	chr16:86534448	(T/C)	0.3505	-7683	1	0.0912	NA	6	NA
rs57124865	chr16:86534724	(A/G)	0.495	-7407	1	0.1656	C=A,T=G	NA	NA
rs59331429	chr16:86534795	(G/A)	0.3455	-7336	1	0.0892	NA	NA	NA
rs4843388	chr16:86534864	(C/T)	0.3538	-7267	1	0.0925	NA	8	NA
rs4843389	chr16:86535035	(C/G)	0.3588	-7096	1	0.0945	NA	6	NA
rs57883409	chr16:86535095	(T/A)	0.3505	-7036	1	0.0912	NA	NA	NA
rs62053594	chr16:86535199	(A/G)	0.1478	-6932	1	0.0293	NA	NA	NA
rs201531628	chr16:86535205	(-/GG)	0.1478	-6926	1	0.0293	NA	NA	NA
rs4843390	chr16:86535218	(A/G)	0.1478	-6913	1	0.0293	NA	7	NA
rs867317396	chr16:86535329	(-/TGGAAACATCTTCC)	0.1462	-6802	1	0.0289	NA	NA	NA
rs58932179	chr16:86535445	(T/C)	0.1462	-6686	1	0.0289	NA	NA	NA
rs52796445	chr16:86535652	(A/C)	0.1445	-6479	1	1	C=A,T=C	NA	NA
rs60323171	chr16:86535793	(C/G)	0.1429	-6338	1	0.0282	NA	NA	NA
rs55997273	chr16:86536783	(C/T)	0.1495	-5348	1	0.961	C=C,T=T	8	NA
rs4843392	chr16:86536791	(C/T)	0.3488	-5340	1	0.0905	NA	8	NA
rs61526982	chr16:86537107	(A/T)	0.1429	-5024	1	0.9866	C=A,T=T	NA	NA
rs61237688	chr16:86537189	(G/A)	0.1429	-4942	1	0.0282	NA	NA	NA
rs4843159	chr16:86537301	(A/T)	0.3505	-4830	1	0.0912	NA	4	NA
rs150574302	chr16:86538230	(-/T)	0.1395	-3901	1	0.0274	NA	NA	NA
rs61187191	chr16:86538274	(T/C)	0.1379	-3857	1	0.027	NA	NA	NA
rs11645968	chr16:86539042	(A/G)	0.3654	-3089	1	0.0973	NA	7	NA
rs8054138	chr16:86539875	(C/T)	0.3488	-2256	1	0.0905	NA	6	NA
rs60435653	chr16:86541120	(C/G)	0.3106	-1011	1	0.0761	NA	NA	NA
rs57909896	chr16:86541212	(C/G)	0.3106	-919	1	0.0761	NA	NA	NA
rs9674143	chr16:86541494	(C/A)	0.3953	-637	1	0.1105	C=A,T=C	6	NA
rs58286363	chr16:86541854	(C/G)	0.1611	-277	1	0.0324	NA	NA	NA
rs3829533	chr16:86542131	(C/T)	0.1445	0	1	1	C=C,T=T	7	synonymous
rs55782369	chr16:86542386	(G/T)	0.1445	255	1	1	C=G,T=T	7	NA
rs59427396	chr16:86542725	(A/G)	0.3987	594	1	0.112	C=G,T=A	NA	NA
rs59015325	chr16:86542867	(G/A)	0.397	736	1	0.1112	C=A,T=G	NA	NA
rs61541565	chr16:86542953	(C/T)	0.397	822	1	0.1112	C=T,T=C	8	NA
rs61043532	chr16:86543651	(G/A)	0.4402	1520	1	0.1328	C=G,T=A	NA	NA
rs58539897	chr16:86543768	(C/G)	0.1578	1637	1	0.9016	C=C,T=G	NA	NA
rs72800614	chr16:86543957	(G/A)	0.0764	1826	1	0.4897	C=G,T=A	7	NA
rs6539952	chr16:86545617	(C/A)	0.4934	3486	1	0.1645	C=C,T=A	8	NA
rs11643012	chr16:86545681	(C/T)	0.4601	3550	0.9787	0.1899	C=C,T=T	8	NA
rs8056936	chr16:86545851	(G/A)	0.4551	3720	0.9789	0.1938	C=G,T=A	7	NA
rs66686932	chr16:86546021	(G/A)	0.1429	3890	1	0.9866	C=G,T=A	8	NA
rs60445087	chr16:86547285	(A/G)	0.3704	5154	0.969	0.0933	NA	NA	NA
rs58542153	chr16:86547588	(T/C)	0.3704	5457	0.969	0.0933	NA	NA	NA
rs60875322	chr16:86547760	(G/A)	0.4817	5629	1	0.157	C=G,T=A	NA	NA
rs2247089	chr16:86547792	(T/C)	0.3704	5661	0.969	0.0933	NA	7	NA
rs1895520	chr16:86549183	(C/T)	0.1777	7052	1	0.0365	NA	10	NA
rs16941512	chr16:86549830	(T/C)	0.3738	7699	0.9077	0.0831	NA	8	NA
rs17193470	chr16:86550399	(C/G)	0.3123	8268	0.8896	0.0607	NA	NA	NA
rs59923264	chr16:86550592	(C/T)	0.1761	8461	1	0.0361	NA	NA	NA
rs58387335	chr16:86551532	(C/G)	0.4502	9401	0.9373	0.1813	C=C,T=G	NA	NA
rs8046613	chr16:86552299	(C/A)	0.1777	10168	0.9353	0.0319	NA	6	NA
rs189792449	chr16:86552318	(C/T)	0.0033	10187	1	0.0197	NA	5	NA
rs59303501	chr16:86553056	(A/C)	0.309	10925	0.9168	0.3176	C=C,T=A	NA	NA
rs7194621	chr16:86553750	(C/A)	0.3654	11619	0.9056	0.0798	NA	8	NA
rs7193408	chr16:86553813	(G/A)	0.3721	11682	0.9073	0.0824	NA	10	NA
rs59041841	chr16:86553908	(G/A)	0.1395	11777	0.9861	0.9334	C=G,T=A	9	NA
rs4309406	chr16:86554171	(G/A)	0.3189	12040	0.8919	0.0629	NA	NA	NA
rs12102689	chr16:86554251	(A/G)	0.49	12120	1	0.1623	C=A,T=G	9	NA
rs75009657	chr16:86554491	(G/A)	0.0698	12360	1	0.0127	NA	6	NA
rs3829532	chr16:86555049	(G/C)	0.1728	12918	1	0.0353	NA	NA	NA
rs3751796	chr16:86555387	(T/C)	0.3289	13256	0.8602	0.0613	NA	8	NA
rs568769159	chr16:86555861	(G/A)	0.005	13730	1	0.0296	NA	NA	NA
rs80135961	chr16:86555874	(C/T)	0.0249	13743	1	0.1513	C=C,T=T	6	NA
rs918727	chr16:86556474	(A/G)	0.3837	14343	0.6705	0.0473	NA	9	NA
rs58747958	chr16:86556824	(G/T)	0.4485	14693	0.7916	0.1302	C=G,T=T	NA	NA
rs67417096	chr16:86557176	(C/T)	0.1296	15045	0.97	0.8291	C=C,T=T	NA	NA
rs7197427	chr16:86557285	(A/T)	0.4485	15154	0.7916	0.1302	C=A,T=T	6	NA
.	chr16:86557786	(-/T)	0.0698	15655	1	0.444	C=-,T=T	NA	.
rs60132651	chr16:86557806	(T/G)	0.3771	15675	0.6952	0.0494	NA	NA	NA
rs2883331	chr16:86557934	(T/C)	0.3771	15803	0.6952	0.0494	NA	10	NA
rs2354023	chr16:86557944	(T/C)	0.3754	15813	0.6938	0.0489	NA	10	NA
rs1974086669	chr16:86557950	(C/-)	0.3754	15819	0.6938	0.0489	NA	NA	NA
rs6539953	chr16:86558070	(G/A)	0.1711	15939	1	0.0349	NA	7	NA
rs67125445	chr16:86558087	(A/G)	0.1312	15956	0.9556	0.8165	C=A,T=G	NA	NA
rs4843395	chr16:86559183	(G/A)	0.3322	17052	0.654	0.036	NA	7	NA
rs9932067	chr16:86559652	(G/A)	0.3638	17521	0.9368	0.0848	NA	7	NA
rs1317500623	chr16:86559885	(-/G)	0.1761	17754	0.9347	0.0315	NA	NA	NA
rs35198771	chr16:86559998	(G/A)	0.4601	17867	0.8935	0.1583	C=G,T=A	10	NA
rs58805776	chr16:86560572	(G/A)	0.3488	18441	0.9341	0.079	NA	NA	NA
rs60063765	chr16:86560631	(G/T)	0.1113	18500	0.8779	0.5713	C=G,T=T	6	NA
rs1375571991	chr16:86560637	(GC/-)	0.206	18506	0.7829	0.3991	C=GC,T=-	NA	NA
rs55727816	chr16:86562450	(C/A)	0.3023	20319	0.6198	0.0281	NA	7	NA
rs11641999	chr16:86562461	(C/T)	0.3621	20330	0.873	0.0731	NA	7	NA
rs58994190	chr16:86562758	(G/A)	0.4934	20627	0.6039	0.06	NA	NA	NA
rs186193087	chr16:86562766	(C/T)	0.1429	20635	0.7689	0.5833	C=C,T=T	5	NA
rs9936668	chr16:86562768	(A/G)	0.4934	20637	0.6039	0.06	NA	NA	NA
rs13338455	chr16:86562770	(T/C)	0.3588	20639	0.968	0.0886	NA	5	NA
rs9926167	chr16:86562773	(C/T)	0.1429	20642	0.7689	0.5833	C=C,T=T	4	NA
rs11647372	chr16:86562862	(A/G)	0.387	20731	0.8812	0.0828	NA	5	NA
rs12444841	chr16:86562910	(G/A)	0.2924	20779	0.6068	0.0257	NA	5	NA
rs77731762	chr16:86563684	(A/G)	0.2027	21553	0.8298	0.0296	NA	7	NA
rs61052632	chr16:86563836	(G/A)	0.0216	21705	0.7302	0.0697	NA	8	NA
rs74772511	chr16:86564689	(A/T)	0.3189	22558	0.5274	0.1004	C=A,T=T	7	NA
rs1974171421	chr16:86564856	(T/-)	0.4153	22725	0.3911	0.0184	NA	NA	NA
rs61676736	chr16:86564997	(A/T)	0.2126	22866	0.5475	0.1875	C=A,T=T	8	NA
rs386482467	chr16:86565079	(G/A)	0.4003	22948	0.3971	0.0178	NA	NA	NA
.	chr16:86565492	(AAAC/-)	0.2209	23361	0.5318	0.0135	NA	NA	.
rs4843162	chr16:86565798	(A/G)	0.2143	23667	0.5172	0.0123	NA	10	NA
rs4843396	chr16:86565809	(T/C)	0.2143	23678	0.5172	0.0123	NA	10	NA
rs4843163	chr16:86565920	(G/C)	0.2209	23789	0.5318	0.0135	NA	10	NA
rs34221221	chr16:86566824	(C/T)	0.397	24693	0.392	0.0171	NA	8	NA
rs78816814	chr16:86566986	(G/T)	0.2143	24855	0.5172	0.0123	NA	8	NA
rs3751794	chr16:86569037	(C/T)	0.2126	26906	0.5135	0.012	NA	6	NA
rs1035550	chr16:86569101	(A/G)	0.1661	26970	0.9308	0.0292	NA	7	NA
rs56037832	chr16:86569768	(C/T)	0.211	27637	0.5338	0.1801	C=C,T=T	7	NA
rs7194250	chr16:86571152	(G/T)	0.2193	29021	0.5282	0.0132	NA	8	NA
rs4843164	chr16:86571332	(C/G)	0.2126	29201	0.5135	0.012	NA	4	NA
rs57921381	chr16:86571435	(C/T)	0.4302	29304	0.536	0.0643	NA	NA	NA
rs4843166	chr16:86571696	(C/T)	0.2126	29565	0.5135	0.012	NA	6	NA
rs67089056	chr16:86571805	(C/T)	0.2143	29674	0.5319	0.1752	C=C,T=T	NA	NA
rs67782872	chr16:86571847	(G/A)	0.2143	29716	0.5319	0.1752	C=G,T=A	7	NA
rs59031652	chr16:86572100	(C/T)	0.2126	29969	0.5135	0.012	NA	6	NA
rs75386437	chr16:86572121	(G/A)	0.2126	29990	0.5135	0.012	NA	4	NA
rs61510751	chr16:86572201	(G/A)	0.2126	30070	0.5135	0.012	NA	7	NA
rs78084965	chr16:86572248	(C/T)	0.2126	30117	0.5135	0.012	NA	7	NA
rs67785751	chr16:86572369	(C/T)	0.211	30238	0.5338	0.1801	C=C,T=T	NA	NA
rs8059253	chr16:86572446	(G/C)	0.407	30315	0.3787	0.0166	NA	9	NA
rs8059642	chr16:86572657	(G/A)	0.2126	30526	0.5135	0.012	NA	6	NA
rs55845372	chr16:86572715	(T/C)	0.211	30584	0.5338	0.1801	C=T,T=C	6	NA
rs8061063	chr16:86572757	(C/T)	0.2126	30626	0.5135	0.012	NA	4	NA
rs8059977	chr16:86572845	(G/A)	0.2126	30714	0.5135	0.012	NA	8	NA
rs8061845	chr16:86572851	(A/G)	0.2126	30720	0.5135	0.012	NA	8	NA
rs8043809	chr16:86573097	(G/T)	0.2126	30966	0.5135	0.012	NA	8	NA
rs4843168	chr16:86573350	(G/C)	0.2176	31219	0.5246	0.0129	NA	9	NA
rs67049921	chr16:86574173	(G/A)	0.211	32042	0.5338	0.1801	C=G,T=A	8	NA
rs73254910	chr16:86574214	(C/T)	0.2126	32083	0.5135	0.012	NA	6	NA
rs66947910	chr16:86574671	(T/G)	0.1628	32540	0.9294	0.0284	NA	6	NA
rs77175073	chr16:86574836	(C/T)	0.211	32705	0.5096	0.0117	NA	6	NA
rs7194236	chr16:86574870	(A/C)	0.2193	32739	0.5282	0.0132	NA	7	NA
rs7199466	chr16:86575003	(T/G)	0.2193	32872	0.5282	0.0132	NA	6	NA
rs56417389	chr16:86575180	(T/C)	0.1711	33049	0.5969	0.0124	NA	NA	NA
rs1017107253	chr16:86575291	(AA/-)	0.2708	33160	0.5587	0.142	C=AA,T=-	NA	NA
rs7199663	chr16:86575293	(A/C)	0.4037	33162	0.4874	0.0272	NA	NA	NA
rs4843397	chr16:86575431	(G/A)	0.4269	33300	0.5387	0.0658	NA	10	NA
rs4843398	chr16:86575450	(C/T)	0.4269	33319	0.5387	0.0658	NA	9	NA
rs60980057	chr16:86575760	(C/T)	0.3721	33629	0.4325	0.0533	NA	NA	NA
rs1597405077	chr16:86575812	(-/G)	0.4086	33681	0.3812	0.017	NA	NA	NA
rs12445561	chr16:86575964	(C/G)	0.211	33833	0.5338	0.1801	C=C,T=G	9	NA
rs12445412	chr16:86576052	(G/C)	0.211	33921	0.5338	0.1801	C=G,T=C	8	NA
rs4843169	chr16:86576206	(G/T)	0.3787	34075	0.6965	0.05	NA	8	NA
rs60228569	chr16:86576660	(G/T)	0.2159	34529	0.521	0.0126	NA	NA	NA
rs34152738	chr16:86577785	(T/G)	0.4867	35654	0.373	0.0248	NA	10	NA
rs4843399	chr16:86577893	(C/G)	0.3239	35762	0.49	0.0846	NA	8	NA
rs80336575	chr16:86578331	(G/A)	0.1993	36200	0.5387	0.0122	NA	8	NA
rs60392065	chr16:86583032	(T/C)	0.3372	40901	0.4887	0.0205	NA	NA	NA
rs61577291	chr16:86583280	(G/A)	0.2791	41149	0.5217	0.1188	C=A,T=G	NA	NA
rs57525774	chr16:86583371	(A/C)	0.3389	41240	0.4912	0.0209	NA	6	NA
rs12598992	chr16:86583654	(G/A)	0.3754	41523	0.5407	0.0297	NA	8	NA
rs1444958215	chr16:86583811	(-/G)	0.1412	41680	0.3536	0.1217	C=-,T=G	NA	NA
rs28378408	chr16:86583874	(A/G)	0.3455	41743	0.501	0.0224	NA	6	NA
rs7200348	chr16:86584087	(A/G)	0.1312	41956	0.1122	0.0113	NA	8	NA
rs4843400	chr16:86584189	(T/C)	0.2741	42058	0.525	0.1233	C=C,T=T	7	NA
rs4843401	chr16:86584349	(G/T)	0.1312	42218	0.1122	0.0113	NA	8	NA
rs28412171	chr16:86584382	(C/A)	0.3389	42251	0.4912	0.0209	NA	10	NA
rs2042393	chr16:86584745	(T/G)	0.1279	42614	0.1195	0.0124	NA	9	NA
rs57718042	chr16:86585024	(T/C)	0.3405	42893	0.4937	0.0213	NA	NA	NA
rs8062421	chr16:86585120	(G/A)	0.3422	42989	0.4961	0.0216	NA	8	NA
rs59762512	chr16:86585741	(A/G)	0.3821	43610	0.5487	0.0314	NA	NA	NA
rs66709658	chr16:86585862	(G/C)	0.3372	43731	0.4887	0.0205	NA	NA	NA
.	chr16:86586040	(A/-)	0.3372	43909	0.4887	0.0205	NA	NA	.
rs7191648	chr16:86586724	(A/G)	0.3821	44593	0.5487	0.0314	NA	7	NA
rs1472925612	chr16:86587787	(ATC/-)	0.3372	45656	0.4887	0.0205	NA	NA	NA
rs111210045	chr16:86587872	(T/A)	0.1429	45741	0.2524	0.0629	NA	NA	NA
rs201625088	chr16:86588097	(A/G)	0.3704	45966	0.5346	0.0284	NA	NA	NA
rs1344242438	chr16:86588129	(ATC/-)	0.1329	45998	0.2256	0.0462	NA	NA	NA
rs1597408915	chr16:86588296	(CAT/-)	0.3654	46165	0.5282	0.0271	NA	NA	NA
rs16941554	chr16:86588830	(A/G)	0.3605	46699	0.4579	0.02	NA	6	NA
rs76974734	chr16:86589428	(G/C)	0.304	47297	0.4706	0.0163	NA	7	NA
rs74033753	chr16:86589658	(A/T)	0.1262	47527	0.2002	0.0343	NA	8	NA
rs74033754	chr16:86591066	(G/T)	0.1312	48935	0.1714	0.0263	NA	9	NA
rs367994785	chr16:86591173	(A/G)	0.0033	49042	1	0.0197	NA	NA	NA
rs76420485	chr16:86591416	(C/T)	0.1296	49285	0.1758	0.0272	NA	7	NA
rs367796752	chr16:86591489	(A/C)	0.0083	49358	1	0.0496	NA	NA	NA
rs11117195	chr16:86591801	(G/A)	0.1694	49670	0.225	0.0419	NA	4	NA
rs16941570	chr16:86592916	(G/A)	0.1296	50785	0.1608	0.0228	NA	7	NA
rs1424017	chr16:86593656	(C/T)	0.1395	51525	0.2625	0.0661	NA	7	NA
rs59787733	chr16:86594777	(C/A)	0.1279	52646	0.165	0.0237	NA	NA	NA
rs8045203	chr16:86594867	(C/T)	0.3738	52736	0.3234	0.0105	NA	7	NA
rs200171308	chr16:86595369	(T/-)	0.1379	53238	0.2677	0.0678	NA	NA	NA
rs4843407	chr16:86595441	(G/A)	0.3721	53310	0.3204	0.0103	NA	6	NA
rs374078083	chr16:86595582	(C/G)	0.0033	53451	1	0.0197	NA	NA	NA
rs57724174	chr16:86595770	(A/G)	0.1445	53639	0.2476	0.0613	NA	NA	NA
rs58303250	chr16:86597260	(C/A)	0.1395	55129	0.2625	0.0661	NA	NA	NA
rs12448750	chr16:86597283	(G/C)	0.3488	55152	0.6046	0.0331	NA	8	NA
rs7203022	chr16:86597416	(G/C)	0.1412	55285	0.2574	0.0645	NA	7	NA
rs74251009	chr16:86598399	(T/C)	0.3488	56268	0.6046	0.0331	NA	NA	NA
rs59613424	chr16:86598703	(G/A)	0.3488	56572	0.6046	0.0331	NA	NA	NA
rs869204730	chr16:86598968	(T/-)	0.3538	56837	0.5127	0.0243	NA	NA	NA
rs61644703	chr16:86599029	(T/A)	0.1495	56898	0.2432	0.0568	NA	NA	NA
rs443812	chr16:86599032	(C/T)	0.1495	56901	0.2432	0.0568	NA	10	NA
rs76205205	chr16:86599242	(C/G)	0.1296	57111	0.1608	0.0228	NA	10	NA
rs8057059	chr16:86600144	(G/C)	0.3538	58013	0.5127	0.0243	NA	7	NA
rs60589039	chr16:86600947	(T/C)	0.1395	58816	0.2625	0.0661	NA	NA	NA
rs34599077	chr16:86601072	(T/C)	0.3688	58941	0.4078	0.0164	NA	6	NA
rs386503536	chr16:86601201	(G/A)	0.3688	59070	0.4078	0.0164	NA	NA	NA
rs8053845	chr16:86601826	(G/A)	0.3538	59695	0.5127	0.0243	NA	8	NA
rs74033762	chr16:86601945	(C/T)	0.1279	59814	0.1499	0.0195	NA	5	NA
rs181543274	chr16:86601960	(G/A)	0.0133	59829	0.8539	0.0581	NA	4	NA
rs530654	chr16:86602219	(A/G)	0.1379	60088	0.2677	0.0678	NA	6	NA
rs529774	chr16:86602301	(C/G)	0.1379	60170	0.2677	0.0678	NA	5	NA
rs55905230	chr16:86602674	(C/A)	0.1262	60543	0.1541	0.0203	NA	8	NA
rs12933748	chr16:86602994	(A/G)	0.0781	60863	0.2539	0.0323	NA	NA	NA
rs192432689	chr16:86604066	(G/T)	0.0083	61935	0.5324	0.0141	NA	5	NA
rs4843409	chr16:86604236	(C/T)	0.0598	62105	0.2207	0.0183	NA	6	NA
rs373915166	chr16:86604391	(C/T)	0.005	62260	0.6104	0.011	NA	NA	NA
rs12600123	chr16:86605343	(T/C)	0.2625	63212	0.1584	0.0119	NA	4	NA
rs301608	chr16:86606174	(C/G)	0.2492	64043	0.1427	0.0104	NA	6	NA
rs177317	chr16:86606213	(A/G)	0.2475	64082	0.1446	0.0107	NA	4	NA
rs35663139	chr16:86606553	(-/G)	0.2475	64422	0.1446	0.0107	NA	NA	NA
rs75634994	chr16:86606554	(T/G)	0.0515	64423	0.2081	0.0139	NA	NA	NA
rs1169587	chr16:86607056	(A/C)	0.2475	64925	0.1446	0.0107	NA	NA	NA
rs58873343	chr16:86607416	(G/A)	0.2259	65285	0.1536	0.0137	NA	NA	NA
rs144036619	chr16:86609095	(G/A)	0.0183	66964	0.3624	0.0145	NA	6	NA
rs1169588	chr16:86610270	(T/A)	0.2425	68139	0.1502	0.0119	NA	7	NA
rs61623700	chr16:86612058	(G/A)	0.0548	69927	0.2916	0.0292	NA	NA	NA
rs78434392	chr16:86612463	(A/G)	0.0299	70332	0.4155	0.0315	NA	4	NA
rs75443815	chr16:86612567	(C/T)	0.0183	70436	0.3624	0.0145	NA	4	NA
rs72802568	chr16:86613436	(G/C)	0.2359	71305	0.1576	0.0136	NA	6	NA
rs4843411	chr16:86616687	(T/G)	0.2375	74556	0.1558	0.0132	NA	3	NA
rs13334853	chr16:86619152	(G/A)	0.2409	77021	0.1521	0.0123	NA	5	NA
rs59253639	chr16:86619660	(T/C)	0.2425	77529	0.1502	0.0119	NA	NA	NA
rs7194362	chr16:86621072	(C/T)	0.2409	78941	0.1521	0.0123	NA	2	NA
rs9929008	chr16:86621465	(C/T)	0.0532	79334	0.3059	0.0311	NA	6	NA
rs11117198	chr16:86624236	(G/C)	0.2575	82105	0.1486	0.0108	NA	8	NA
.	chr16:86624387	(-/TA)	0.2508	82256	0.1562	0.0123	NA	NA	.
.	chr16:86624706	(TATC/-)	0.2508	82575	0.1562	0.0123	NA	NA	.
rs59768377	chr16:86627032	(A/G)	0.0631	84901	0.231	0.0213	NA	NA	NA
rs889596	chr16:86629228	(G/A)	0.0631	87097	0.231	0.0213	NA	6	NA
rs13335672	chr16:86631993	(A/G)	0.0664	89862	0.211	0.0188	NA	6	NA
rs9925302	chr16:86632697	(C/T)	0.0681	90566	0.2017	0.0176	NA	4	NA
rs57458140	chr16:86633055	(T/G)	0.0714	90924	0.1845	0.0155	NA	NA	NA
rs370604971	chr16:86633349	(T/C)	0.005	91218	1	0.0296	NA	NA	NA
rs2161685	chr16:86636457	(G/A)	0.2558	94326	0.2586	0.0329	NA	6	NA
rs4843412	chr16:86636573	(C/G)	0.0714	94442	0.1573	0.0113	NA	7	NA
rs11647213	chr16:86636908	(G/A)	0.0714	94777	0.1573	0.0113	NA	6	NA
rs16941737	chr16:86637015	(G/T)	0.0714	94884	0.1573	0.0113	NA	7	NA
rs12448671	chr16:86637094	(C/G)	0.0731	94963	0.1499	0.0105	NA	8	NA
rs28490490	chr16:86637175	(C/T)	0.0714	95044	0.1573	0.0113	NA	7	NA
rs61607494	chr16:86638764	(G/C)	0.1777	96633	0.5473	0.0109	NA	NA	NA
rs9674202	chr16:86639335	(T/C)	0.1794	97204	0.5515	0.0112	NA	6	NA
rs16941745	chr16:86639496	(C/T)	0.0714	97365	0.1573	0.0113	NA	8	NA
rs61648670	chr16:86639695	(A/G)	0.1777	97564	0.5473	0.0109	NA	NA	NA
rs372138527	chr16:86641574	(G/C)	0.015	99443	0.7402	0.0492	NA	NA	NA
rs74251010	chr16:86647052	(A/G)	0.3987	104921	0.2163	0.0119	NA	NA	NA
rs300032	chr16:86647390	(G/A)	0.402	105259	0.2119	0.0113	NA	8	NA
rs1867486	chr16:86647549	(A/G)	0.4003	105418	0.2141	0.0116	NA	7	NA
rs1567589601	chr16:86648513	(AAC/-)	0.0066	106382	0.7078	0.0198	NA	NA	NA
rs576668164	chr16:86649349	(C/T)	0.0083	107218	0.7662	0.0291	NA	NA	NA
rs61574580	chr16:86649392	(C/G)	0.2757	107261	0.1589	0.0112	NA	4	NA
rs59802879	chr16:86649424	(C/T)	0.412	107293	0.2768	0.0185	NA	NA	NA
rs16941811	chr16:86649845	(G/C)	0.2774	107714	0.1728	0.0131	NA	6	NA
rs72802592	chr16:86650298	(G/C)	0.2774	108167	0.1728	0.0131	NA	6	NA
rs559294325	chr16:86650329	(C/G)	0.0033	108198	1	0.0197	NA	NA	NA
rs58888857	chr16:86650656	(G/T)	0.2757	108525	0.1747	0.0135	NA	NA	NA
rs60101034	chr16:86652350	(G/A)	0.2757	110219	0.1589	0.0112	NA	NA	NA
rs59803704	chr16:86652463	(A/T)	0.4153	110332	0.2727	0.0177	NA	NA	NA
rs10514617	chr16:86653366	(T/C)	0.3472	111235	0.2077	0.0137	NA	7	NA
rs72802601	chr16:86653968	(T/C)	0.2708	111837	0.1488	0.0101	NA	7	NA
rs300038	chr16:86655213	(T/C)	0.4086	113082	0.2614	0.0167	NA	6	NA
rs76406591	chr16:86655253	(G/A)	0.2641	113122	0.1565	0.0115	NA	3	NA
rs57721589	chr16:86655370	(C/T)	0.4103	113239	0.2788	0.0189	NA	NA	NA
rs7405233	chr16:86655729	(G/C)	0.4269	113598	0.2579	0.0151	NA	NA	NA
rs525730	chr16:86657606	(T/C)	0.4352	115475	0.247	0.0134	NA	6	NA
rs61301888	chr16:86660811	(A/G)	0.4468	118680	0.2798	0.0107	NA	NA	NA
rs138948747	chr16:86660823	(C/T)	0.0083	118692	0.7662	0.0291	NA	5	NA
rs184869279	chr16:86661927	(C/T)	0.0033	119796	1	0.0197	NA	5	NA
rs16941835	chr16:86662114	(G/C)	0.3555	119983	0.418	0.0163	NA	8	NA
rs36005190	chr16:86662618	(G/C)	0.3654	120487	0.4024	0.0158	NA	4	NA
rs1293661019	chr16:86663028	(A/-)	0.1495	120897	0.1351	0.0175	NA	NA	NA
rs7199483	chr16:86663402	(C/T)	0.3505	121271	0.4097	0.0153	NA	6	NA
rs184091996	chr16:86663997	(C/G)	0.0033	121866	1	0.0197	NA	7	NA
rs12446277	chr16:86664425	(C/T)	0.4352	122294	0.3133	0.0128	NA	9	NA
rs386793733	chr16:86664883	(A/C)	0.4385	122752	0.3185	0.0134	NA	NA	NA
rs62042066	chr16:86664884	(G/A)	0.4369	122753	0.3159	0.0131	NA	9	NA
rs12926098	chr16:86665155	(T/A)	0.4385	123024	0.3185	0.0134	NA	9	NA
rs12922111	chr16:86665417	(C/T)	0.4385	123286	0.3185	0.0134	NA	10	NA
rs34076489	chr16:86665482	(T/C)	0.4385	123351	0.3185	0.0134	NA	9	NA
rs12444314	chr16:86665557	(A/G)	0.4203	123426	0.2889	0.0102	NA	8	NA
rs12444333	chr16:86665590	(A/C)	0.4236	123459	0.2945	0.0108	NA	9	NA
rs62042067	chr16:86666118	(C/T)	0.4136	123987	0.3053	0.0111	NA	NA	NA
rs59297176	chr16:86666161	(T/A)	0.4169	124030	0.3108	0.0117	NA	NA	NA
rs1663541	chr16:86668004	(T/C)	0.2492	125873	0.4464	0.0112	NA	5	NA
rs17211504	chr16:86668455	(A/G)	0.2492	126324	0.4464	0.0112	NA	NA	NA
rs11866010	chr16:86670790	(A/C)	0.3738	128659	0.1924	0.0105	NA	8	NA
rs28594464	chr16:86671258	(C/T)	0.3704	129127	0.1967	0.0111	NA	7	NA
rs1905278329	chr16:86671485	(TGTGTGTGTATTTG/-)	0.3754	129354	0.1903	0.0102	NA	NA	NA
rs182979994	chr16:86672152	(A/T)	0.005	130021	0.6104	0.011	NA	4	NA
rs74035018	chr16:86672780	(C/T)	0.3704	130649	0.1967	0.0111	NA	8	NA
rs75189634	chr16:86672829	(C/G)	0.2874	130698	0.1613	0.0109	NA	7	NA
rs74035019	chr16:86673034	(G/C)	0.3721	130903	0.2129	0.0129	NA	8	NA
rs74035020	chr16:86673150	(C/A)	0.3704	131019	0.1967	0.0111	NA	7	NA
rs190017468	chr16:86673857	(C/G)	0.005	131726	0.6104	0.011	NA	5	NA
rs111133875	chr16:86674163	(G/A)	0.3439	132032	0.2292	0.0169	NA	NA	NA
rs59902419	chr16:86675135	(G/A)	0.4236	133004	0.2422	0.0135	NA	NA	NA
rs12932673	chr16:86676125	(C/G)	0.2824	133994	0.1671	0.012	NA	4	NA
rs140839632	chr16:86679514	(G/A)	0.0116	137383	0.833	0.0483	NA	5	NA
rs560053122	chr16:86686498	(C/T)	0.0033	144367	1	0.0197	NA	NA	NA
rs74035414	chr16:86698182	(C/G)	0.2425	156051	0.1654	0.0144	NA	6	NA
rs12929537	chr16:86699915	(T/G)	0.2492	157784	0.1733	0.0153	NA	8	NA
rs746525	chr16:86700124	(C/G)	0.3439	157993	0.2643	0.0225	NA	7	NA
rs554091968	chr16:86703508	(A/T)	0.0066	161377	0.7078	0.0198	NA	NA	NA
rs532937611	chr16:86708446	(C/G)	0.0033	166315	1	0.0197	NA	NA	NA
rs183812233	chr16:86716771	(C/T)	0.0033	174640	1	0.0197	NA	4	NA
rs539535791	chr16:86728467	(G/T)	0.0033	186336	1	0.0197	NA	NA	NA
rs142255174	chr16:86730216	(G/C)	0.01	188085	0.4155	0.0103	NA	5	NA
rs199850098	chr16:86732446	(C/T)	0.1346	190315	0.1197	0.0132	NA	NA	NA
rs183300285	chr16:86734376	(C/G)	0.005	192245	0.6104	0.011	NA	4	NA
rs191991593	chr16:86761966	(G/A)	0.005	219835	1	0.0296	NA	4	NA
rs532520704	chr16:86768522	(T/C)	0.0033	226391	1	0.0197	NA	NA	NA
rs554281945	chr16:86771576	(A/T)	0.0033	229445	1	0.0197	NA	NA	NA
rs189693946	chr16:86784746	(T/A)	0.0033	242615	1	0.0197	NA	5	NA
rs578111045	chr16:86789559	(C/T)	0.005	247428	0.6104	0.011	NA	NA	NA
rs373608987	chr16:86795780	(C/A)	0.005	253649	0.6104	0.011	NA	NA	NA
rs192662590	chr16:86825934	(A/C)	0.005	283803	0.6104	0.011	NA	5	NA
rs565373997	chr16:86827175	(C/T)	0.005	285044	0.6104	0.011	NA	NA	NA
rs184186518	chr16:86856265	(G/A)	0.005	314134	0.6104	0.011	NA	5	NA
rs1165239184	chr16:86859121	(C/T)	0.0033	316990	1	0.0197	NA	NA	NA
rs561259178	chr16:86861531	(C/T)	0.0033	319400	1	0.0197	NA	NA	NA
rs184944601	chr16:86946077	(A/C)	0.0066	403946	0.7078	0.0198	NA	5	NA
rs12711468	chr16:86952425	(G/A)	0.4917	410294	0.2519	0.0104	NA	7	NA
rs562655487	chr16:86959275	(G/A)	0.0033	417144	1	0.0197	NA	NA	NA
rs191513062	chr16:86964054	(G/C)	0.0066	421923	0.7078	0.0198	NA	4	NA
rs150816473	chr16:86972264	(A/G)	0.0216	430133	0.2807	0.0103	NA	4	NA
rs148119091	chr16:86982127	(G/C)	0.0083	439996	0.5324	0.0141	NA	4	NA
rs540614115	chr16:86994136	(C/T)	0.005	452005	0.6104	0.011	NA	NA	NA
rs1913564036	chr16:86998144	(ACTTC/-)	0.0033	456013	1	0.0197	NA	NA	NA
rs535136887	chr16:86998582	(T/A)	0.005	456451	0.6104	0.011	NA	NA	NA
