# Supplementary material for: Novel ABCD1 and MTHFSD Variants in Taiwanese Bipolar Disorder: A Genetic Association Study
Source: Medicina (Kaunas). 2025 Mar 11;61(3):486. doi: 10.3390/medicina61030486 (PMC11943623; doi:10.3390/medicina61030486)
Supplement: Supplementary file 1 [file medicina-61-00486-s001.zip › Table S3.xlsx]

## Sheet: GWAS result
CHR	SNP	P	GC	BONF	FDR_BH	FDR_BY
1	rs6427761	1.56e-06	2.273e-06	0.4405	0.1101	1
1	rs6658422	7.01e-06	9.744e-06	1	0.1894	1
1	rs7538098	7.63e-07	1.134e-06	0.215	0.1075	1
2	rs74419649	5.17e-06	7.303e-06	1	0.1894	1
3	rs79221549	7.47e-06	1.027e-05	1	0.1894	1
15	rs6496485	1.18e-06	1.692e-06	0.325	0.1083	1
16	rs3829533	4.06e-06	5.711e-06	1	0.1894	1
20	rs755981	6.48e-06	8.879e-06	1	0.1894	1
20	rs6081464	5.41e-08	8.617e-08	0.0151	0.0151	0.1981
22	rs7289613	2.14e-06	3.04e-06	0.5942	0.1188	1
X	rs11156606	6.69e-06	9.335e-06	1	0.1894	1
